# Supplementary material for: Branched-Chain and Aromatic Amino Acids, Type 2 Diabetes, and Cardiometabolic Risk Factors among Puerto Rican Adults
Source: Nutrients. 2024 Aug 4;16(15):2562. doi: 10.3390/nu16152562 (PMC11313859; doi:10.3390/nu16152562)
Supplement: Supplementary file 1 [file nutrients-16-02562-s001.zip]

Archive with 1 entries (1 files):
- nutrients-3092586-supplementary.pdf
